# Supplementary material for: p15PAF binding to PCNA modulates the DNA sliding surface
Source: Nucleic Acids Res. 2018 Aug 8;46(18):9816–28. doi: 10.1093/nar/gky723 (PMC6182140; doi:10.1093/nar/gky723)
Supplement: Supplementary Data [file gky723_supplemental_files.zip]

Archive with 2 entries (2 files):
- SI_NAR_acc.pdf
- Supplementary_Movie_1.mpg
